# Supplementary material for: Identification and validation of aging-related gene signatures and their immune landscape in diabetic nephropathy
Source: Front Med (Lausanne). 2023 Jun 19;10:1158166. doi: 10.3389/fmed.2023.1158166 (PMC10316791; doi:10.3389/fmed.2023.1158166)
Supplement: Supplementary file 3 [file Table_2.XLSX]

## Sheet: miRNAs
Table 2.1 miRNAs from TarBase for characteristic genes
Characteristic genes	miRNAs
GHR	hsa-mir-22-3p
GHR	hsa-mir-29a-5p
GHR	hsa-mir-374a-3p
GHR	hsa-mir-499a-3p
GHR	hsa-mir-101-3p
GHR	hsa-mir-129-2-3p
GHR	hsa-mir-130a-3p
GHR	hsa-mir-200b-3p
GHR	hsa-mir-205-5p
GHR	hsa-mir-20a-5p
GHR	hsa-mir-212-3p
GHR	hsa-mir-23b-3p
GHR	hsa-mir-452-5p
GHR	hsa-mir-671-5p
GHR	hsa-mir-374a-5p
VEGFA	hsa-mir-15a-5p
VEGFA	hsa-mir-16-5p
VEGFA	hsa-mir-17-5p
VEGFA	hsa-mir-20a-5p
VEGFA	hsa-mir-21-5p
VEGFA	hsa-mir-29a-3p
VEGFA	hsa-mir-93-5p
VEGFA	hsa-mir-101-3p
VEGFA	hsa-mir-29b-3p
VEGFA	hsa-mir-106a-5p
VEGFA	hsa-mir-199a-3p
VEGFA	hsa-mir-147a
VEGFA	hsa-mir-34a-5p
VEGFA	hsa-mir-205-5p
VEGFA	hsa-mir-200b-3p
VEGFA	hsa-mir-1-3p
VEGFA	hsa-mir-15b-5p
VEGFA	hsa-mir-140-5p
VEGFA	hsa-mir-9-5p
VEGFA	hsa-mir-125a-5p
VEGFA	hsa-mir-126-5p
VEGFA	hsa-mir-126-3p
VEGFA	hsa-mir-134-5p
VEGFA	hsa-mir-150-5p
VEGFA	hsa-mir-185-5p
VEGFA	hsa-mir-186-5p
VEGFA	hsa-mir-195-5p
VEGFA	hsa-mir-200c-3p
VEGFA	hsa-mir-106b-5p
VEGFA	hsa-mir-29c-3p
VEGFA	hsa-mir-361-5p
VEGFA	hsa-mir-302d-3p
VEGFA	hsa-mir-372-3p
VEGFA	hsa-mir-373-3p
VEGFA	hsa-mir-378a-3p
VEGFA	hsa-mir-330-3p
VEGFA	hsa-mir-335-5p
VEGFA	hsa-mir-423-3p
VEGFA	hsa-mir-424-5p
VEGFA	hsa-mir-20b-5p
VEGFA	hsa-mir-497-5p
VEGFA	hsa-mir-520g-3p
VEGFA	hsa-mir-520h
VEGFA	hsa-mir-503-5p
VEGFA	hsa-mir-141-5p
VEGFA	hsa-mir-34b-3p
VEGFA	hsa-mir-374b-3p
VEGFA	hsa-mir-4524a-5p
VEGFA	hsa-mir-5682
VEGFA	hsa-mir-1277-5p
VEGFA	hsa-mir-10a-3p
VEGFA	hsa-mir-125b-5p
VEGFA	hsa-mir-1292-5p
VEGFA	hsa-mir-138-5p
VEGFA	hsa-mir-141-3p
VEGFA	hsa-mir-146a-5p
VEGFA	hsa-mir-148a-3p
VEGFA	hsa-mir-152-3p
VEGFA	hsa-mir-185-3p
VEGFA	hsa-mir-190a-5p
VEGFA	hsa-mir-191-5p
VEGFA	hsa-mir-194-3p
VEGFA	hsa-mir-19a-5p
VEGFA	hsa-mir-19b-1-5p
VEGFA	hsa-mir-200a-3p
VEGFA	hsa-mir-214-3p
VEGFA	hsa-mir-218-5p
VEGFA	hsa-mir-223-3p
VEGFA	hsa-mir-23b-3p
VEGFA	hsa-mir-24-3p
VEGFA	hsa-mir-27b-3p
VEGFA	hsa-mir-30a-5p
VEGFA	hsa-mir-30c-5p
VEGFA	hsa-mir-30d-5p
VEGFA	hsa-mir-30e-5p
VEGFA	hsa-mir-3127-3p
VEGFA	hsa-mir-326
VEGFA	hsa-mir-338-3p
VEGFA	hsa-mir-339-5p
VEGFA	hsa-mir-33a-3p
VEGFA	hsa-mir-340-3p
VEGFA	hsa-mir-374a-3p
VEGFA	hsa-mir-409-5p
VEGFA	hsa-mir-4792
VEGFA	hsa-mir-511-5p
VEGFA	hsa-mir-518c-5p
VEGFA	hsa-mir-520a-3p
VEGFA	hsa-mir-522-5p
VEGFA	hsa-mir-523-3p
VEGFA	hsa-mir-526b-5p
VEGFA	hsa-mir-532-5p
VEGFA	hsa-mir-590-3p
VEGFA	hsa-mir-612
VEGFA	hsa-mir-629-5p
VEGFA	hsa-mir-642b-5p
VEGFA	hsa-mir-665
VEGFA	hsa-mir-708-3p
VEGFA	hsa-mir-766-5p
VEGFA	hsa-mir-873-5p
VEGFA	hsa-mir-874-3p
VEGFA	hsa-mir-876-3p
VEGFA	hsa-mir-99b-5p
VEGFA	hsa-mir-155-5p
VEGFA	hsa-mir-124-3p
VEGFA	hsa-mir-128-3p
VEGFA	hsa-mir-21-3p
VEGFA	hsa-mir-375
VEGFA	hsa-mir-7-5p
VEGFA	hsa-mir-181c-5p
VEGFA	hsa-mir-19b-3p
VEGFA	hsa-mir-3168
EFEMP1	hsa-let-7a-2-3p
EFEMP1	hsa-let-7g-3p
EFEMP1	hsa-let-7i-3p
EFEMP1	hsa-mir-125a-5p
EFEMP1	hsa-mir-125b-5p
EFEMP1	hsa-mir-126-5p
EFEMP1	hsa-mir-15a-5p
EFEMP1	hsa-mir-15b-5p
EFEMP1	hsa-mir-16-5p
EFEMP1	hsa-mir-190a-5p
EFEMP1	hsa-mir-193a-3p
EFEMP1	hsa-mir-193b-3p
EFEMP1	hsa-mir-195-5p
EFEMP1	hsa-mir-197-3p
EFEMP1	hsa-mir-199a-3p
EFEMP1	hsa-mir-199b-3p
EFEMP1	hsa-mir-214-5p
EFEMP1	hsa-mir-24-2-5p
EFEMP1	hsa-mir-26a-5p
EFEMP1	hsa-mir-28-3p
EFEMP1	hsa-mir-29a-3p
EFEMP1	hsa-mir-330-5p
EFEMP1	hsa-mir-331-3p
EFEMP1	hsa-mir-33b-5p
EFEMP1	hsa-mir-362-3p
EFEMP1	hsa-mir-374b-3p
EFEMP1	hsa-mir-424-5p
EFEMP1	hsa-mir-425-5p
EFEMP1	hsa-mir-497-5p
EFEMP1	hsa-mir-545-3p
EFEMP1	hsa-mir-9-5p
EFEMP1	hsa-mir-1-3p
EFEMP1	hsa-mir-1343-3p
EFEMP1	hsa-mir-155-5p
EFEMP1	hsa-mir-129-2-3p
EFEMP1	hsa-mir-146a-5p
EFEMP1	hsa-mir-517a-3p

## Sheet: TFs
Table 2.2 Transcriptional factors (TFs) from JASPAR for characteristic genes
Characteristic genes	TFs
GHR	NOBOX
GHR	PDX1
GHR	PRRX2
GHR	GATA2
GHR	FOXL1
GHR	HNF4A
GHR	NR3C1
VEGFA	GATA2
VEGFA	NFYA
VEGFA	E2F1
VEGFA	TFAP2A
VEGFA	E2F6
VEGFA	TFAP2C
VEGFA	ELK4
VEGFA	RUNX2
VEGFA	EGR1
VEGFA	EN1
EFEMP1	NR2F1
EFEMP1	FOXC1
EFEMP1	YY1
EFEMP1	MEF2A
EFEMP1	POU2F2
EFEMP1	SRF
EFEMP1	PPARG
EFEMP1	STAT3
EFEMP1	GATA3
EFEMP1	HINFP
EFEMP1	ELK1
